# Supplementary material for: Regulation of Mitophagy by Low-Intensity Pulsed Ultrasound Attenuates Endothelial Dysfunction
Source: Metabolites. 2026 May 15;16(5):329. doi: 10.3390/metabo16050329 (PMC13208175; doi:10.3390/metabo16050329)
Supplement: Supplementary file 1 [file metabolites-16-00329-s001.zip]

Archive with 2 entries (2 files):
- Supplementary material.pdf
- Western blot raw data.pdf
